# Supplementary material for: Evaluation of a Lyophilized CRISPR-Cas12 Assay for a Sensitive, Specific, and Rapid Detection of SARS-CoV-2
Source: Viruses. 2021 Mar 5;13(3):420. doi: 10.3390/v13030420 (PMC7998296; doi:10.3390/v13030420)
Supplement: Supplementary file 1 [file viruses-13-00420-s001.zip]

Archive with 6 entries (5 files):
- viruses-1106900-supplementary/SuppData/
- viruses-1106900-supplementary/SuppData/Figure S1.docx
- viruses-1106900-supplementary/SuppData/Table S1.docx
- viruses-1106900-supplementary/SuppData/Table S2.docx
- viruses-1106900-supplementary/SuppData/Table S3.docx
- viruses-1106900-supplementary/SuppData/Table S4.docx
